# Supplementary material for: Safety and efficacy of long-term use of sodium oxybate for narcolepsy with cataplexy in routine clinical practice
Source: Sleep Med. 2017 Jul;35:80–4. doi: 10.1016/j.sleep.2017.03.028 (PMC5727622; doi:10.1016/j.sleep.2017.03.028)
Supplement: Supplementary file 1 [file mmc1.zip]

Archive with 12 entries (12 files):
- sleep_3380_02 2017 JS coi_disclosure.pdf
- sleep_3380_coi_disclosure AJW.pdf
- sleep_3380_coi_disclosure BK.pdf
- sleep_3380_coi_disclosure DL.pdf
- sleep_3380_coi_disclosure GD.pdf
- sleep_3380_coi_disclosure GL.pdf
- sleep_3380_coi_disclosure NG.pdf
- sleep_3380_coi_disclosure PD.pdf
- sleep_3380_coi_disclosure R. Muza.pdf
- sleep_3380_coi_disclosure RM.pdf
- sleep_3380_coi_disclosure SH.pdf
- sleep_3380_coi_disclosure_IR.pdf
